# Supplementary material for: Tumor suppressor Tsc1 is a new Hsp90 co‐chaperone that facilitates folding of kinase and non‐kinase clients
Source: EMBO J. 2017 Nov 10;36(24):3650–65. doi: 10.15252/embj.201796700 (PMC5730846; doi:10.15252/embj.201796700)
Supplement: Supplementary file 3 — Source Data for Expanded View [file EMBJ-36-3650-s009.zip]

Archive with 7 entries (6 files):
- EMBOJ_96700_Sourcedata_fig_EV1.pdf
- __MACOSX/
- __MACOSX/._EMBOJ_96700_Sourcedata_fig_EV1.pdf
- EMBOJ_96700_Sourcedata_fig_EV2.pdf
- __MACOSX/._EMBOJ_96700_Sourcedata_fig_EV2.pdf
- EMBOJ_96700_Sourcedata_fig_EV3.pdf
- __MACOSX/._EMBOJ_96700_Sourcedata_fig_EV3.pdf
